# Supplementary material for: Data-Driven Analysis of Fluorination of Ligands of Aminergic G Protein Coupled Receptors
Source: Biomolecules. 2021 Nov 8;11(11):1647. doi: 10.3390/biom11111647 (PMC8615825; doi:10.3390/biom11111647)
Supplement: Supplementary file 1 [file biomolecules-11-01647-s001.zip]

Archive with 1 entries (1 files):
- biomolecules-1441070-supplementary.pdf
